# Supplementary material for: Potential Prognostic Biomarkers of OSBPL Family Genes in Patients with Pancreatic Ductal Adenocarcinoma
Source: Biomedicines. 2021 Nov 3;9(11):1601. doi: 10.3390/biomedicines9111601 (PMC8615799; doi:10.3390/biomedicines9111601)
Supplement: Supplementary file 1 [file biomedicines-09-01601-s001.zip]

Archive with 1 entries (1 files):
- biomedicines-1382810-supplementary.pdf
